# Supplementary material for: Radiomics of MRI for the Prediction of the Pathological Response to Neoadjuvant Chemotherapy in Breast Cancer Patients: A Single Referral Centre Analysis
Source: Cancers (Basel). 2021 Aug 25;13(17):4271. doi: 10.3390/cancers13174271 (PMC8428336; doi:10.3390/cancers13174271)
Supplement: Supplementary file 1 [file cancers-13-04271-s001.zip]

Archive with 1 entries (1 files):
- cancers-1359842-supplementary.pdf
